# Supplementary material for: LncRNA HOTTIP facilitated tumor growth via stimulating the hnRNPA2B1/DKK1/Wnt/β-catenin regulatory axis in hepatocellular carcinoma
Source: Genes Dis. 2023 Jul 4;11(4):101013. doi: 10.1016/j.gendis.2023.05.012 (PMC10933460; doi:10.1016/j.gendis.2023.05.012)
Supplement: Multimedia component 2 [file mmc2.xlsx]

## Sheet: Sheet1
The potential HOTTIP-binding proteins from bioinformatics analysis softwares
Npinter 5.0		RNAinter 4.0
HOXA		POLR2A
Wdr5		BABAM2
Mll1		LATS2
WDR33		ERCC6
hnRNPA2B1		MOV10
SFRS2		ZNF706
RRP44		STAG2
EIF2C1		SMC4
AGO2		CENPA
AGO3		AUTS2
AGO4		SFPQ
MOV10		ZMYND11
FBL		SRSF2
FTO		UBN1
PSF		DIS3
BRE		ZNF598
LATS2		FBL
DHX36		POLR1A
SOX2		TBL1X
IGF2BP1		BZLF1
hTrmt13		HHV8GK18_gp81
G3BP1		KDM1B
WDR5		CTTNBP2
c-jun		DCAF8L2
PTBP1		ARAP1
		CLIP1
		CECR2
		APLP2
		BAZ1A
		TRIM26
		CCDC180
		MAP3K1
		DNAJC5B
		SCRIB
		ATAD2B
		HNRNPUL2
		CEP164
		KANK4
		DCAF1
		TUT7
		FGD5
		PABPN1
		PPARGC1B
		CCDC88B
		VPS8
		CUX2
		CCER1
		EIF4G3
		ABCA10
		PCF11
		TOPBP1
		TOP2A
		IFT140
		NCAPD3
		PRX
		GOLGA3
		ARHGAP35
		TIAM1
		RRBP1
		TARBP1
		BAZ1B
		CUL7
		SHROOM4
		FHOD3
		UNC13A
		CEP162
		RAPGEF2
		CARMIL1
		LRRC9
		PBRM1
		P3H3
		WDR97
		TDRD9
		NACAD
		RB1CC1
		AQR
		ABCA5
		SOGA1
		LRRIQ1
		CFTR
		RSF1
		NES
		PCGF6
		ABCC8
		PDS5B
		PRDM2
		CC2D2A
		IQGAP2
		TNIK
		GAPVD1
		CADPS
		SAMD9
		NISCH
		TTBK1
		LAMC3
		FMN1
		KIF21A
		PHLDB1
		LOC105371045
		FAM9A
		FHAD1
		CFAP43
		WDR62
		TRIM41
		ABCC9
		CASKIN1
		IGF1R
		MYO15B
		HRC
		FYCO1
		ADAMTS12
		PEG3
		HMGXB3
		BICRA
		GRIN2B
		MRC2
		URB2
		ZNF608
		EEA1
		ATP1B4
		ERICH3
		RAD54L2
		CHIC1
		BIVM-ERCC5
		DNMBP
		MROH2B
		KIF27
		EFCAB5
		RUSC2
		HNRNPUL2-BSCL2
		THOC2
		SYNJ1
		CCNB3
		KIF21B
		CSRNP3
		POLA1
		HNRNPA2B1
		AGO4
		FTO
		AGO2
		AGO3
